# Supplementary material for: Unburned Tobacco Smoke Affects Neuroinflammation-Related Pathways in the Rat Mesolimbic System
Source: Int J Mol Sci. 2024 May 11;25(10):5259. doi: 10.3390/ijms25105259 (PMC11120663; doi:10.3390/ijms25105259)
Supplement: Supplementary file 1 [file ijms-25-05259-s001.zip]

Archive with 1 entries (1 files):
- ijms-2982824-Supplementary Material.pdf
